# Supplementary material for: Comparison of Carbon-Nanoparticle-Filled Poly(Butylene Succinate-co-Adipate) Nanocomposites for Electromagnetic Applications
Source: Nanomaterials (Basel). 2022 Oct 19;12(20):3671. doi: 10.3390/nano12203671 (PMC9609898; doi:10.3390/nano12203671)
Supplement: Supplementary file 1 [file nanomaterials-12-03671-s001.zip]

Archive with 1 entries (1 files):
- nanomaterials-1976337-supplementary.pdf
